# Supplementary material for: Biomolecular characterization of 3500-year-old ancient Egyptian mummification balms from the Valley of the Kings
Source: Sci Rep. 2023 Aug 31;13:12477. doi: 10.1038/s41598-023-39393-y (PMC10471619; doi:10.1038/s41598-023-39393-y)
Supplement: Supplementary file 2 — Supplementary Table S4. [file 41598_2023_39393_MOESM2_ESM.xlsx]

## Sheet: MRM parameters 
Compounds	Column	Precursor m/z	Product m/z	Dwell time (ms)	Q1 pre-bias (V)	Collision energy (V)	Q3 pre-bias (V)
Benzoic Acid (-)	Velox SP-C18	121.15	76.9	3	28	15	17
Coumarin (+)	Velox SP-C18	147.25	91.2	3	-12	-24	-19
Coumarin (+)	Velox SP-C19	147.25	103.1	3	-13	-20	-10
Vanillic Acid (-)	Velox SP-C18	167.15	152	3	16	18	14
Vanillic Acid (-)	Velox SP-C19	167.15	107.95	3	12	16	10
Resin Acids (+)	Biphenyl	303.3	257.2	5	-15	-15	-17
Resin Acids (+)	Biphenyl	303.3	201.25	5	-15	-20	-21
Resin Acids (+)	Biphenyl	303.3	285.35	5	-15	-12	-13
Resin Acids (+)	Biphenyl	303.3	123.2	5	-15	-15	-26
Resin Acids (+)	Biphenyl	303.3	121.2	5	-15	-25	-24
Resin Acids (+)	Biphenyl	303.3	149.25	5	-15	-18	-15
Resin Acids (-)	Biphenyl	301.2	301.3	5	20	30	13
Resin Acids (+)	Biphenyl	347.2	301.25	5	23	22	12
7-Oxodehydroabietic Acid (+)	Biphenyl	315.3	187.2	5	-16	-22	-19
7-Oxodehydroabietic Acid (+)	Biphenyl	315.3	117.15	5	-15	-39	-27
7-Oxodehydroabietic Acid (+)	Biphenyl	315.3	213.2	5	-10	-27	-23
7-Oxodehydroabietic Acid (-)	Biphenyl	313.1	313.15	5	11	10	11
7-Oxodehydroabietic Acid (+)	Biphenyl	359.3	269.25	5	16	28	12
7-Oxodehydroabietic Acid (+)	Biphenyl	359.3	267.25	5	22	29	11
Dehydroabietic Acid (+)	Biphenyl	301.2	173.2	5	-13	-14	-17
Dehydroabietic Acid (+)	Biphenyl	301.2	133.25	5	-14	-24	-28
Dehydroabietic Acid (+)	Biphenyl	301.2	255.35	5	-23	-11	-27
Dammarenolic Acid (+)	Biphenyl	441.4	121.15	5	-10	-35	-22
Dammarenolic Acid (+)	Biphenyl	441.4	107.2	5	-10	-39	-22
Dammarenolic Acid (+)	Biphenyl	441.4	109.2	5	-18	-29	-22
Oleanonic and Moronic Acids (+)		455	409.15	5	-18	-20	-14
Oleanonic and Moronic Acids (+)		455	203.2	5	-22	-28	-14
Oleanonic and Moronic Acids (+)		437	189.2	5	-22	-29	-22
