# Supplementary material for: Biomolecular characterization of 3500-year-old ancient Egyptian mummification balms from the Valley of the Kings
Source: Sci Rep. 2023 Aug 31;13:12477. doi: 10.1038/s41598-023-39393-y (PMC10471619; doi:10.1038/s41598-023-39393-y)
Supplement: Supplementary file 4 — Supplementary Table S7. [file 41598_2023_39393_MOESM4_ESM.xls]

## Sheet: Overview compounds
Compounds	Canopic jar 1			Canopic jar 2
	AES 062	AES 064	AES 066	AES 067	AES 068	AES 069
	Interior, bottom	Inner wall	Inner wall	Interior, bottom	Inner wall	Inner wall
Resin acids (pimaric, isopimaric, palustric and neoabietic acids)	ü	trace	ü	ü	ü	trace
7-Oxodehydroabietic acid	ü	ü	ü	ü	ü	ü
Dehydroabietic acid	ü	û	ü	ü	ü	ü
Dammarenolic acid	ü	û	û	û	û	û
Oleanonic / Moronic acids	ü	û	û	û	û	û
Benzoic acid	ü	ü	ü	ü	ü	ü
Vanillic acid	ü	trace	trace	ü	trace	trace
Coumarin	ü	trace	û	ü	û	û
Summary of all identified compounds within a sample (idicateded by the tick symbol). All chromatograms are presented in the following tabs (Chromatograms AES 062 - 069)
